# Supplementary material for: Design, Semisynthesis, Insecticidal and Antibacterial Activities of a Series of Marine-Derived Geodin Derivatives and Their Preliminary Structure–Activity Relationships
Source: Mar Drugs. 2022 Jan 18;20(2):82. doi: 10.3390/md20020082 (PMC8880215; doi:10.3390/md20020082)
Supplement: Supplementary file 1 [file marinedrugs-20-00082-s001.zip]

Archive with 1 entries (1 files):
- marinedrugs-1552849-supplementary.pdf
